# Supplementary material for: Peer Relationship Profiles among Early Adolescents from Low-Income Families: The Unique and Combined Effects of Attachment to Mothers and Conscientiousness
Source: Int J Environ Res Public Health. 2023 Feb 28;20(5):4349. doi: 10.3390/ijerph20054349 (PMC10002007; doi:10.3390/ijerph20054349)
Supplement: Supplementary file 1 [file ijerph-20-04349-s001.zip]

Archive with 1 entries (1 files):
- ijerph-2198154-supplementary.pdf
